# Supplementary material for: Bayesian Modeling of COVID-19 to Classify the Infection and Death Rates in a Specific Duration: The Case of Algerian Provinces
Source: Int J Environ Res Public Health. 2022 Aug 4;19(15):9586. doi: 10.3390/ijerph19159586 (PMC9368112; doi:10.3390/ijerph19159586)
Supplement: Supplementary file 1 [file ijerph-19-09586-s001.zip]

Archive with 1 entries (1 files):
- ijerph-1766303-supplementary.pdf
